# Supplementary material for: Vertebral Pneumaticity in the Ornithomimosaur Archaeornithomimus (Dinosauria: Theropoda) Revealed by Computed Tomography Imaging and Reappraisal of Axial Pneumaticity in Ornithomimosauria
Source: PLoS One. 2015 Dec 18;10(12):e0145168. doi: 10.1371/journal.pone.0145168 (PMC4684312; doi:10.1371/journal.pone.0145168)
Supplement: S1 File — (ZIP) [file pone.0145168.s004.zip]

Archive with 13 entries (10 files):
- FileS1/
- FileS1/.DS_Store
- __MACOSX/
- __MACOSX/FileS1/
- __MACOSX/FileS1/._.DS_Store
- FileS1/Icon
- __MACOSX/FileS1/._Icon
- FileS1/VideoA_Cervical_AMNH21786_AnteriorPosterior.avi
- __MACOSX/FileS1/._VideoA_Cervical_AMNH21786_AnteriorPosterior.avi
- FileS1/VideoB_Cervical_AMNH21786_DorsalVentral.avi
- __MACOSX/FileS1/._VideoB_Cervical_AMNH21786_DorsalVentral.avi
- FileS1/VideoC_Cervical_AMNH21786_LeftRight.avi
- __MACOSX/._FileS1
