# Supplementary material for: Vertebral Pneumaticity in the Ornithomimosaur Archaeornithomimus (Dinosauria: Theropoda) Revealed by Computed Tomography Imaging and Reappraisal of Axial Pneumaticity in Ornithomimosauria
Source: PLoS One. 2015 Dec 18;10(12):e0145168. doi: 10.1371/journal.pone.0145168 (PMC4684312; doi:10.1371/journal.pone.0145168)
Supplement: S2 File — (ZIP) [file pone.0145168.s005.zip]

Archive with 12 entries (9 files):
- FileS2/
- FileS2/Icon
- __MACOSX/
- __MACOSX/FileS2/
- __MACOSX/FileS2/._Icon
- FileS2/VideoA_Dorsal_AMNH21788_AnteriorPosterior.avi
- __MACOSX/FileS2/._VideoA_Dorsal_AMNH21788_AnteriorPosterior.avi
- FileS2/VideoB_Dorsal_AMNH21788_DorsalVentral.avi
- __MACOSX/FileS2/._VideoB_Dorsal_AMNH21788_DorsalVentral.avi
- FileS2/VideoC_Dorsal_AMNH21788_LeftRight.avi
- __MACOSX/FileS2/._VideoC_Dorsal_AMNH21788_LeftRight.avi
- __MACOSX/._FileS2
