# Supplementary material for: Vertebral Pneumaticity in the Ornithomimosaur Archaeornithomimus (Dinosauria: Theropoda) Revealed by Computed Tomography Imaging and Reappraisal of Axial Pneumaticity in Ornithomimosauria
Source: PLoS One. 2015 Dec 18;10(12):e0145168. doi: 10.1371/journal.pone.0145168 (PMC4684312; doi:10.1371/journal.pone.0145168)
Supplement: S3 File — (ZIP) [file pone.0145168.s006.zip]

Archive with 10 entries (7 files):
- FileS3/
- FileS3/Icon
- __MACOSX/
- __MACOSX/FileS3/
- __MACOSX/FileS3/._Icon
- FileS3/VideoA_Sacral_AMNH21790_AnteriorPosterior.avi
- __MACOSX/FileS3/._VideoA_Sacral_AMNH21790_AnteriorPosterior.avi
- FileS3/VideoB_Sacral_AMNH21790_DorsalVentral.avi
- FileS3/VideoC_Sacral_AMNH21790_LeftRight.avi
- __MACOSX/._FileS3
