# Supplementary material for: Vertebral Pneumaticity in the Ornithomimosaur Archaeornithomimus (Dinosauria: Theropoda) Revealed by Computed Tomography Imaging and Reappraisal of Axial Pneumaticity in Ornithomimosauria
Source: PLoS One. 2015 Dec 18;10(12):e0145168. doi: 10.1371/journal.pone.0145168 (PMC4684312; doi:10.1371/journal.pone.0145168)
Supplement: S4 File — (ZIP) [file pone.0145168.s007.zip]

Archive with 10 entries (7 files):
- FileS4/
- FileS4/Icon
- __MACOSX/
- __MACOSX/FileS4/
- __MACOSX/FileS4/._Icon
- FileS4/VideoA_Caudals_AMNH21790_AnteriorPosterior.avi
- __MACOSX/FileS4/._VideoA_Caudals_AMNH21790_AnteriorPosterior.avi
- FileS4/VideoB_Caudals_AMNH21802_AnteriorPosterior.avi
- __MACOSX/FileS4/._VideoB_Caudals_AMNH21802_AnteriorPosterior.avi
- __MACOSX/._FileS4
